# Supplementary material for: A taste for exotic food: Neotropical land planarians feeding on an invasive flatworm
Source: PeerJ. 2015 Oct 6;3:e1307. doi: 10.7717/peerj.1307 (PMC4614845; doi:10.7717/peerj.1307)
Supplement: Supplemental Information 1 — Raw data [file peerj-03-1307-s001.xlsx]

## Sheet: Prey
Prey	Consumed
LAF	1
LAF	0
LAF	1
LAF	0
LAF	0
LAF	3
LAF	0
LAF	0
LAF	0
LAF	1
DAF	4
DAF	3
DAF	5
DAF	5
DAF	3
DAF	4
DAF	3
DAF	4
DAF	5
DAF	4
LDL	0
LDL	0
LDL	0
LDL	0
LDL	0
LDL	0
LDL	1
LDL	0
LDL	0
LDL	0
DDL	0
DDL	0
DDL	1
DDL	2
DDL	3
DDL	1
DDL	2
DDL	2
DDL	2
DDL	2

## Sheet: Predators
Predator	Consumption
Oban	Y
Oban	Y
Oban	Y
Oban	Y
Oban	Y
Oban	Y
Oban	Y
Oban	Y
Oban	Y
Oban	Y
Oban	Y
Oban	Y
Oban	Y
Oban	Y
Oban	N
Obca	Y
Obca	Y
Obca	Y
Obca	Y
Obca	Y
Obca	Y
Obca	Y
Obca	Y
Obca	Y
Obca	Y
Obca	Y
Obca	N
Obca	N
Obca	N
Obca	N
Objo	Y
Objo	Y
Objo	Y
Objo	Y
Objo	Y
Objo	Y
Objo	Y
Objo	Y
Objo	Y
Objo	Y
Objo	Y
Objo	Y
Objo	Y
Objo	N
Objo	N
Obma	Y
Obma	Y
Obma	Y
Obma	Y
Obma	Y
Obma	Y
Obma	Y
Obma	Y
Obma	N
Obma	N
Obma	N
Obma	N
Obma	N
Obma	N
Obma	N
Pamu	Y
Pamu	Y
Pamu	Y
Pamu	Y
Pamu	Y
Pamu	Y
Pamu	Y
Pamu	Y
Pamu	Y
Pamu	Y
Pamu	Y
Pamu	Y
Pamu	Y
Pamu	Y
Pamu	N
